# Supplementary material for: The Effect of Training Experience and Leg Dominance on the Prevalence of Asymptomatic Intraarticular Changes of the Knee Joints in Adult Professional Male Soccer Players
Source: Sports Med Open. 2020 Apr 19;6:19. doi: 10.1186/s40798-020-00248-9 (PMC7167386; doi:10.1186/s40798-020-00248-9)
Supplement: Supplementary file 1 — Additional file 1:. The effect of training experience and leg dominance on the prevalence of asymptomatic intraarticular changes of the knee joints in adult professional male soccer players. [file 40798_2020_248_MOESM1_ESM.xlsx]

## Sheet: Лист1
The effect of training experience and leg dominance on the prevalence of asymptomatic intraarticular changes of the knee joints in adult professional male soccer players
Sports Medicine Open
Eduard Nikolayevich Bezuglov
Vladimir Yurevich Khaitin
Anastasiya Vladimirovna Lyubushkina
Artemii Mikhailovich Lazarev
Artem Valerievich Gorinov
Elena Yurevna Sivakova
Elizaveta Ilinichna Rumiantseva
Alexey Vladimirovich Lychagin
corresponding author: Khaitin Vladimir, khaitinvladimir@gmail.com
		Hyaline cartilage						Menisci								Hyaline cartilage						Menisci
code	arthrosis (right)	patella (right)	medial femoral condyle (right)	lateral femoral condyle (right)	medial condyle of the tibia (right)	lateral condyle of the tibia (right)	patella femoral (right)	lateral meniscus anterior horn (right)	lateral meniscus posterior horn (right)	anterior horn of the medial meniscus (right)	posterior horn of the medial meniscus (right)	synovitis (right)	bone marrow (edema) (right)	subcortical bone (right)	arthrosis (left)	patella (left)	medial condyle of the femur (left)	lateral femoral condyle (left)	medial condyle of the tibia (left)	lateral condyle of the tibia (left)	patella femoral (left)	lateral meniscus anterior horn (left)	lateral meniscus posterior horn (left)	anterior horn of the medial meniscus (left)	posterior horn of the medial meniscus (left)	synovitis (left)	bone marrow (edema) (left)	subcortical bone (left)	experience	age	height (cm)	weight (kg)	BMI	lead leg
148	0	2	3	2	2	2	2	1	1	2	2	0	0	0	0	0	0	0	0	0	0	0	2	2	2	0	0	0	12	18	184	71	20.97	R
184	0	2	2	2	2	2	2	0	1	0	1	0	0	0	0	1	3	2	3	2	1	0	1	1	2	0	0	0	13	18	184	75	22.15	R
102	0	1	2	2	2	2	1	1	2	1	2	0	0	0	0	0	0	0	1	0	0	0	2	2	2	0	0	1	13	19	180	70	21.6	L
128	0	2	3	2	3	2	2	2	2	2	2	0	1	0	0	2	3	2	2	2	2	0	0	1	2	0	0	0	14	19	194	93	24.71	R
132	0	0	2	0	0	0	0	0	0	1	1	0	0	0	0	0	1	2	2	1	0	0	2	2	2	0	0	0	13	19	181	80	24.42	R
100	0	1	2	0	1	0	0	2	2	2	3	0	0	1	0	1	3	2	3	2	1	0	2	1	3	0	0	0	13	19	180	69	21.3	R
144	0	2	3	2	2	2	0	1	2	1	2	0	0	0	0	2	3	3	3	3	2	1	1	1	2	0	0	0	14	20	170	65	22.49	R
154	0	1	2	0	2	0	0	2	2	2	2	0	0	0	0	2	2	2	2	2	2	1	1	1	2	0	0	0	15	21	178	72	22.72	R
142	0	2	3	2	2	2	2	0	0	1	1	0	0	0	0	2	2	2	2	2	2	1	1	1	1	0	0	0	18	24	175	71	23.18	B
166	0	0	1	0	0	0	0	0	2	2	3	1	0	0	0	3	3	2	2	2	2	1	1	0	2	0	0	0	19	25	190	81	22.44	L
156	0	0	2	2	2	2	0	0	0	0	1	0	0	0	0	0	2	1	2	1	0	0	0	0	3	0	0	0	19	25	189	75	21	R
118	0	1	4	1	4	3	0	2	2	2	2	0	1	0	1	3	3	4	3	3	4	2	2	2	2	1	1	0	20	26	181	76	23.2	R
152	0	0	2	1	0	0	0	0	0	0	2	0	0	1	0	0	0	0	1	1	0	0	2	0	2	0	0	0	20	26	181	77	23.5	R
194	0	1	0	0	1	0	1	2	2	2	2	0	0	0	0	0	3	2	2	2	1	0	2	1	2	1	1	1	21	27	190	80	22.16	R
182	0	2	3	2	3	2	2	0	0	0	1	0	0	0	0	2	3	2	2	2	2	0	0	0	1	0	0	0	21	27	183	73	21.8	R
108	0	1	3	2	2	2	2	2	2	0	2	0	1	0	0	2	2	2	2	2	2	2	2	2	2	0	0	0	21	27	180	72	22.22	R
128	0	2	3	2	2	2	2	0	0	0	2	0	0	0	0	2	3	2	2	2	2	0	0	0	1	1	0	0	22	28	193	80	21.48	L
150	1	2	3	3	3	4	2	2	3	2	3	0	1	1	0	2	2	3	2	2	3	1	1	0	2	0	1	1	23	29	185	75	21.91	R
164	0	2	3	3	3	2	2	1	1	1	2	0	0	0	0	3	3	2	2	2	2	0	0	1	2	0	0	1	23	29	183	78	23.29	R
106	0	2	3	2	2	2	2	2	2	2	2	0	0	0	0	1	2	0	1	1	0	2	2	2	2	0	0	1	23	29	166	63	22.86	R
124	0	3	3	2	2	2	2	1	0	2	2	0	0	0	0	2	2	2	2	2	2	0	0	2	2	0	0	0	24	30	191	74	20.28	R
140	0	2	3	2	2	2	2	2	2	0	2	0	1	1	0	3	3	4	2	2	2	0	0	0	2	0	0	0	25	31	185	81	23.67	R
164	0	3	3	2	2	2	3	0	1	0	2	0	1	0	0	0	0	0	0	0	4	0	0	0	2	0	0	1	25	31	185	80	23.37	R
176	0	2	2	2	2	2	1	0	0	0	0	0	0	0	0	2	2	2	2	2	3	0	0	0	0	0	0	1	25	31	180	72	22.22	R
122	0	2	2	0	1	0	2	0	0	0	3	0	0	0	0	0	0	3	0	0	0	2	0	0	2	1	0	0	27	32	185	80	23.37	R
110	0	3	3	2	2	1	2	1	1	1	2	0	0	0	0	2	1	2	1	1	0	2	2	2	2	0	0	1	26	32	197	91	23.45	R
190	0	1	3	2	2	2	1	0	0	1	2	0	0	0	0	2	3	2	3	2	2	0	0	0	3	0	0	0	21	27	189	80	22.4	R
160	0	0	2	1	2	1	0	2	0	0	2	0	0	0	0	1	1	0	2	0	1	2	2	2	2	1	0	0	22	28	172	68	23	R
112	0	2	3	2	3	2	2	0	0	1	2	0	0	0	0	2	2	0	2	1	0	2	2	2	2	0	0	0	22	28	188	74	20.9	R
130	0	1	1	0	2	1	0	2	2	2	2	0	0	0	0	0	4	0	0	0	0	2	2	2	2	0	0	0	12	18	170	77	26.64	L
188	0	1	0	0	1	0	0	0	2	0	2	0	0	0	0	1	0	0	0	0	0	0	0	0	2	0	0	0	13	19	187	82	23.74	R
186	1	0	2	4	2	4	0	3	2	3	2	1	0	0	0	2	2	0	2	1	2	2	2	2	2	0	0	0	20	23	178	69	21.78	R
172	0	1	1	1	0	0	0	2	2	2	2	1	0	0	0	1	2	0	2	0	0	2	2	2	2	1	0	0	22	28	193	88	23.62	L
180	0	2	0	0	0	0	0	2	2	2	2	0	0	0	0	1	0	0	0	0	0	2	2	2	2	0	0	0	25	31	195	83	21.83	R
162	0	1	4	2	1	2	2	2	2	2	2	0	0	1	0	1	3	2	1	1	2	2	2	2	2	0	0	0	28	34	176	70	22.6	R
116	0	2	2	3	2	1	2	2	2	2	2	0	0	0	0	2	2	3	2	1	3	2	2	2	2	0	0	0	16	22	187	85	24.3	R
158	0	2	0	2	0	2	0	2	2	2	2	0	0	0	0	2	0	2	0	2	0	3	2	2	2	0	0	1	21	27	182	82	24.76	R
114	0	1	1	1	2	1	1	2	2	2	2	1	0	0	0	2	0	0	2	1	0	2	2	2	2	1	0	1	23	29	173	75	25.1	L
174	0	2	1	1	2	1	1	2	2	2	2	1	0	0	0	1	0	2	2	0	0	2	2	2	2	1	0	0	17	23	180	78	24.07	R
120	0	2	2	2	1	1	2	2	2	2	2	1	0	0	0	0	1	1	1	1	0	2	2	2	2	0	0	0	17	23	177	68	21.71	L
170	0	1	1	1	1	1	1	2	2	2	2	0	0	0	0	0	1	3	2	1	0	3	2	2	2	0	0	0	18	24	186	80	23.1	B
138	0	0	2	1	1	1	0	0	0	0	2	0	0	0	0	0	2	2	2	2	0	0	0	0	0	0	0	0	14	20	188	77	21.8	R
168	0	0	3	2	2	2	2	3	0	0	2	0	0	0	0	2	2	2	2	2	2	0	0	0	1	0	0	0	25	31	187	80	22.9	R
178	0	1	2	0	2	0	0	0	0	0	1	0	0	0	0	2	2	0	2	0	2	0	0	0	1	0	0	0	23	29	176	80	25.8	R
134	0	2	2	1	0	0	2	0	0	0	0	0	0	0	0	2	3	2	2	2	2	0	0	0	1	0	0	0	21	27	197	75	19.3	R
192	1	3	3	2	2	2	4	0	0	0	2	1	1	1	0	3	3	2	2	2	2	0	0	0	2	0	0	1	29	35	180	75	23.1	L
136	0	0	2	2	2	2	0	0	0	0	1	0	0	0	0	2	2	2	2	2	2	1	1	1	1	0	0	0	21	27	181	74	22.6	R
																													19.9787	25.8511	183.234	76.4681	22.7832
